# Supplementary material for: NLIP and HAD-like Domains of Pah1 and Lipin 1 Phosphatidate Phosphatases Are Essential for Their Catalytic Activities
Source: Molecules. 2021 Sep 8;26(18):5470. doi: 10.3390/molecules26185470 (PMC8470223; doi:10.3390/molecules26185470)
Supplement: Supplementary file 1 [file molecules-26-05470-s001.zip]

Archive with 1 entries (1 files):
- molecules-1353020-supplementary.pdf
